# Supplementary material for: A Label-Free and Antibody-Free Molecularly Imprinted Polymer-Based Impedimetric Sensor for NSCLC-Cells-Derived Exosomes Detection
Source: Biosensors (Basel). 2023 Jun 13;13(6):647. doi: 10.3390/bios13060647 (PMC10296324; doi:10.3390/bios13060647)
Supplement: Supplementary file 1 [file biosensors-13-00647-s001.zip]

Archive with 1 entries (1 files):
- biosensors-2396307-supplementary.pdf
